# Supplementary material for: Titanium Dioxide Nanoparticles: Effects on Development and Male Reproductive System
Source: Nanomaterials (Basel). 2023 May 31;13(11):1783. doi: 10.3390/nano13111783 (PMC10254871; doi:10.3390/nano13111783)
Supplement: Supplementary file 1 [file nanomaterials-13-01783-s001.zip]

Archive with 1 entries (1 files):
- nanomaterials-2384741-supplementary.pdf
